# Supplementary material for: Further Evidence of Increasing Diversity of Plasmodium vivax in the Republic of Korea in Recent Years
Source: PLoS One. 2016 Mar 18;11(3):e0151514. doi: 10.1371/journal.pone.0151514 (PMC4798397; doi:10.1371/journal.pone.0151514)
Supplement: S1 Table — (CSV) [file pone.0151514.s005.csv]

Sample ID	Date	Country	pv3.27	MS1	MS10	MS16	MS5	MS8	MS12	MS20	msp1f3	MOI	No. Multiallelic Loci
ROK-1	20/07/2012	Republic of Korea	312	242	Fail	312	194	197	211	149	203	1	0
ROK-100	14/09/2011	Republic of Korea	300	230	198	312	167	197	211	149	269	1	0
ROK-101	30/09/2011	Republic of Korea	320	236	198	312	182	Fail	211	Fail	269	1	0
ROK-11	19/11/2011	Republic of Korea	320	236	198	468	188	197	211	149	260	1	0
ROK-12	22/09/2011	Cambodia	304	230	207	381	173	245	205	218	260	1	0
ROK-13	4/06/2012	Republic of Korea	300	230	198	408	176	197	211	149	203	1	0
ROK-14	16/09/2011	Republic of Korea	300	230	201	441	188	Fail	214	149	269	1	0
ROK-15	3/11/2011	Republic of Korea	320	236	198	441	188	338	214	149	269	1	0
ROK-16	2/08/2012	Republic of Korea	324	242	201	408	191	326	214	Fail	269	1	0
ROK-17	19/07/2012	Republic of Korea	324	239	198	312	167	197	211	149	248	1	0
ROK-18	30/07/2012	Ethiopia	280	221	213	450	176	220	209	233	Fail	1	0
ROK-19	11/06/2011	Republic of Korea	324	239	198	312	176	197	211	149	203	1	0
ROK-2	1/06/2012	Republic of Korea	300	230	201	312	176	326	211	142	269	1	0
ROK-20	22/05/2012	Republic of Korea	320	236	198	288	176	197	211	149	203	1	0
ROK-21	8/06/2012	Republic of Korea	324	239	198	408	182	197	211	149	260	1	0
ROK-22	30/09/2011	Republic of Korea	280	236	198	312	188	197	211	149	Fail	2	1
ROK-23	16/08/2011	Republic of Korea	312	236	198	312	167	197	211	149	260	1	0
ROK-24	9/07/2012	Republic of Korea	300	236	198	468	167	326	211	142	248	1	0
ROK-25	20/09/2011	Republic of Korea	320	239	198	468	182	197	211	149	203	1	0
ROK-26	2/09/2011	Republic of Korea	324	239	Fail	312	167	197	211	149	248	1	0
ROK-27	5/07/2012	Republic of Korea	320	230	198	312	176	326	214	142	269	1	0
ROK-28	24/07/2012	Republic of Korea	324	239	Fail	468	176	197	211	149	203	1	0
ROK-29	24/05/2012	Republic of Korea	312	236	201	468	188	197	211	149	269	1	0
ROK-3	6/07/2012	Republic of Korea	320	236	201	468	191	197	211	149	260	1	0
ROK-30	19/06/2012	Republic of Korea	324	236	198	408	176	197	211	149	269	1	0
ROK-31	26/05/2012	Republic of Korea	324	239	198	312	167	197	211	149	260	1	0
ROK-32	2/11/2011	Republic of Korea	312	242	198	468	191	197	211	149	260	1	0
ROK-33	8/06/2011	Republic of Korea	312	Fail	198	309	182	197	211	149	269	1	0
ROK-34	7/09/2011	Republic of Korea	300	230	201	468	188	326	214	149	260	1	0
ROK-35	28/06/2012	Republic of Korea	300	233	198	408	188	326	214	149	269	2	1
ROK-36	3/07/2012	Republic of Korea	320	236	Fail	312	182	326	211	149	269	1	0
ROK-37	1/12/2011	Republic of Korea	300	236	198	312	167	197	211	149	248	1	0
ROK-38	25/07/2012	Republic of Korea	300	236	198	408	167	197	211	149	269	1	0
ROK-39	14/10/2011	Republic of Korea	300	230	198	474	182	197	211	142	260	1	0
ROK-4	16/08/2011	Republic of Korea	320	236	201	441	188	197	211	149	260	1	0
ROK-40	10/08/2011	Republic of Korea	300	236	201	408	167	326	211	149	203	1	0
ROK-42	20/09/2011	Republic of Korea	324	236	Fail	408	176	Fail	211	149	269	1	0
ROK-43	4/01/2012	Republic of Korea	324	239	198	405	176	197	214	142	260	1	0
ROK-44	26/11/2011	Republic of Korea	300	236	Fail	441	167	197	211	149	269	1	0
ROK-45	21/03/2011	Republic of Korea	Fail	233	180	351	167	242	Fail	175	233	1	0
ROK-46	5/07/2012	Republic of Korea	300	242	201	441	167	197	211	149	269	1	0
ROK-47	22/05/2012	Republic of Korea	300	236	198	312	176	197	211	142	248	1	0
ROK-48	29/07/2011	Republic of Korea	320	236	198	408	176	197	211	Fail	203	1	0
ROK-49	20/06/2012	Republic of Korea	300	236	198	312	167	197	211	149	248	1	0
ROK-5	24/06/2011	Republic of Korea	324	239	198	468	182	197	211	149	248	1	0
ROK-50	8/08/2011	Republic of Korea	300	230	201	441	188	308	214	149	269	1	0
ROK-51	13/08/2010	Republic of Korea	328	239	198	312	167	197	214	149	269	1	0
ROK-52	28/07/2010	Republic of Korea	312	242	198	468	182	197	211	149	260	1	0
ROK-53	9/08/2011	Republic of Korea	304	236	201	312	167	329	214	149	248	1	0
ROK-54	1/04/2010	Republic of Korea	300	230	198	441	188	197	211	149	248	1	0
ROK-55	17/08/2010	Republic of Korea	324	239	198	411	176	197	211	149	269	1	0
ROK-56	19/08/2010	Republic of Korea	312	242	198	471	182	197	211	149	260	1	0
ROK-57	12/05/2011	Republic of Korea	320	236	198	468	188	197	211	149	203	1	0
ROK-58	9/06/2011	Republic of Korea	324	239	198	312	176	197	211	149	269	1	0
ROK-59	4/07/2011	Republic of Korea	300	230	198	495	167	197	214	149	269	1	0
ROK-6	7/05/2012	Republic of Korea	324	242	201	408	191	326	214	142	269	1	0
ROK-60	5/08/2011	Republic of Korea	320	242	198	411	164	197	211	149	269	1	0
ROK-61	30/09/2011	Republic of Korea	300	230	198	312	188	329	214	149	248	1	0
ROK-62	14/05/2010	Republic of Korea	300	230	198	435	188	329	214	149	269	1	0
ROK-63	17/06/2010	Republic of Korea	300	230	198	411	188	197	211	149	269	1	0
ROK-64	26/07/2011	Republic of Korea	300	230	201	441	188	329	214	149	269	1	0
ROK-65	10/08/2011	Republic of Korea	320	236	198	312	191	197	211	149	203	1	0
ROK-66	22/08/2011	Republic of Korea	324	239	198	312	176	197	211	149	269	1	0
ROK-67	6/08/2010	Republic of Korea	300	230	201	441	188	329	214	149	269	1	0
ROK-68	6/08/2010	Republic of Korea	324	239	198	411	176	197	211	149	269	1	0
ROK-69	13/07/2010	Republic of Korea	324	239	198	312	Fail	197	211	Fail	203	1	0
ROK-7	26/06/2012	Republic of Korea	324	239	198	312	182	197	211	149	248	1	0
ROK-70	13/07/2010	Republic of Korea	320	236	198	411	191	197	211	149	203	1	0
ROK-71	25/08/2010	Republic of Korea	320	236	198	312	176	197	211	149	269	1	0
ROK-72	1/09/2010	Republic of Korea	300	230	201	411	176	Fail	211	149	269	1	0
ROK-73	10/08/2011	Republic of Korea	300	236	201	411	167	254	211	149	203	1	0
ROK-74	8/06/2010	Republic of Korea	324	239	198	312	182	197	211	149	248	1	0
ROK-75	30/06/2010	Republic of Korea	300	230	201	441	188	329	214	149	269	1	0
ROK-76	15/09/2010	Republic of Korea	312	242	198	468	182	197	211	149	260	1	0
ROK-77	24/06/2011	Republic of Korea	324	239	198	468	182	197	211	149	260	1	0
ROK-78	24/06/2011	Republic of Korea	324	239	198	408	167	197	211	149	260	1	0
ROK-79	2/09/2011	Republic of Korea	300	236	198	312	167	197	211	149	248	1	0
ROK-8	22/03/2012	Brazil	408	230	228	492	173	290	208	194	227	1	0
ROK-80	2/09/2011	Republic of Korea	320	236	198	312	176	197	211	149	203	1	0
ROK-81	2/09/2011	Republic of Korea	324	239	198	312	167	197	211	149	248	1	0
ROK-82	7/07/2010	Republic of Korea	300	236	198	312	167	197	211	149	248	1	0
ROK-83	6/07/2010	Republic of Korea	324	239	198	411	176	197	211	149	203	1	0
ROK-84	13/07/2010	Republic of Korea	300	236	198	312	167	197	211	149	260	1	0
ROK-85	13/07/2010	Republic of Korea	320	236	198	312	191	197	211	149	203	2	1
ROK-86	10/08/2010	Republic of Korea	324	239	198	411	167	197	211	149	269	1	0
ROK-87	11/08/2010	Republic of Korea	324	239	201	411	176	197	211	149	269	1	0
ROK-88	30/08/2010	Republic of Korea	300	236	198	312	167	197	211	Fail	248	1	0
ROK-89	25/08/2010	Republic of Korea	312	242	198	312	182	197	211	149	269	1	0
ROK-9	6/07/2011	Republic of Korea	300	236	198	312	167	197	211	142	203	1	0
ROK-90	12/09/2010	Republic of Korea	324	239	198	468	176	197	211	149	269	1	0
ROK-91	5/09/2010	Republic of Korea	312	242	198	312	182	197	211	149	203	1	0
ROK-92	19/09/2010	Republic of Korea	344	236	198	411	176	197	211	149	203	1	0
ROK-93	8/07/2011	Republic of Korea	324	239	198	411	176	197	211	149	203	1	0
ROK-94	25/07/2011	Republic of Korea	320	236	198	411	176	197	211	149	203	1	0
ROK-95	25/07/2011	Republic of Korea	324	239	201	441	188	197	214	Fail	269	1	0
ROK-96	20/07/2011	Republic of Korea	324	239	198	411	176	197	211	Fail	269	1	0
ROK-97	10/08/2011	Republic of Korea	312	242	198	312	191	197	211	149	260	1	0
ROK-98	11/08/2011	Republic of Korea	312	242	198	468	182	197	211	149	260	1	0
ROK-99	16/08/2011	Republic of Korea	324	236	198	468	176	197	211	Fail	269	1	0
